# Supplementary material for: Unmet Medical Needs Among Immigrants in Korea Before and During COVID-19
Source: Healthcare (Basel). 2026 May 2;14(9):1226. doi: 10.3390/healthcare14091226 (PMC13163738; doi:10.3390/healthcare14091226)
Supplement: Supplementary file 1 [file healthcare-14-01226-s001.zip]

Archive with 1 entries (1 files):
- healthcare-4256543-supplementary.pdf
